# Supplementary material for: Lactobacillus rhamnosus TR08 Improves Dyslipidemia in Mice Fed with a High Fat Diet by Regulating the Intestinal Microbiota, Reducing Systemic Inflammatory Response, and Promoting Sphingomholipid Metabolism
Source: Molecules. 2022 Oct 29;27(21):7357. doi: 10.3390/molecules27217357 (PMC9655260; doi:10.3390/molecules27217357)
Supplement: Supplementary file 1 [file molecules-27-07357-s001.zip]

Archive with 1 entries (1 files):
- molecules-1981462-supplementary.pdf
